# Supplementary material for: Toxicity Rank Order (TRO) As a New Approach for Toxicity Prediction by QSAR Models
Source: Int J Environ Res Public Health. 2022 Dec 30;20(1):701. doi: 10.3390/ijerph20010701 (PMC9819504; doi:10.3390/ijerph20010701)
Supplement: Supplementary file 1 [file ijerph-20-00701-s001.zip]

Archive with 1 entries (1 files):
- ijerph-2054934-supplementary.pdf
